# Supplementary material for: Mixed Pt-Ni Halide Perovskites for Photovoltaic Application
Source: Materials (Basel). 2024 Dec 18;17(24):6196. doi: 10.3390/ma17246196 (PMC11677164; doi:10.3390/ma17246196)
Supplement: Supplementary file 1 [file materials-17-06196-s001.zip]

Archive with 1 entries (1 files):
- materials-3341003-supplementary.pdf
